# Supplementary material for: Transcriptome data reveals the conservation genetics of Cypripedium forrestii, a plant species with extremely small populations endemic to Yunnan, China
Source: Front Plant Sci. 2024 Jan 31;15:1303625. doi: 10.3389/fpls.2024.1303625 (PMC10864665; doi:10.3389/fpls.2024.1303625)
Supplement: Supplementary file 6 [file Table_1.xlsx]

## Sheet: Table S1
Table S1a. Fst values between three species
	C.lic	C.bar	C.for
C.lic	-
C.bar	0.871	-
C.for	0.912	0.864	-
Table S1b. Fst values between three genetic groups of C. forrestii
	Northern	HBB03	Central
Northern	-
HBB03	0.137	-
Central	0.071	0.088	-

## Sheet: Table S2
Table S2. Fst between spotted/non-spotted individuals of C. forrestii
	spotted	non
spotted	-
non	0.00379	-

## Sheet: Table S3
Table S3. AMOVA test of variants
(a) Variations within/among 8 populations
----------------------------------------------------------------------
Source of Sum of Variance Percentage
variation d.f. squares components of variation
----------------------------------------------------------------------
Among
populations	7	33267.1	235.177	Va 12.13
Within
populations	96	163478	1702.9	Vb 87.87
----------------------------------------------------------------------
Total	103	196745	1938.07
----------------------------------------------------------------------
Fixation Index FST : 0.12135
----------------------------------------------------------------------
(b) Variations within/among 3 genetic clusters
----------------------------------------------------------------------
Source of Sum of Variance Percentage
variation d.f. squares components of variation
----------------------------------------------------------------------
Among
populations	2	13552.9	170.899	Va 8.61
Within
populations	101	183192	1813.79	Vb 91.39
----------------------------------------------------------------------
Total	103	196745	1984.68
----------------------------------------------------------------------
Fixation Index FST : 0.08611
----------------------------------------------------------------------

## Sheet: Table S4
Table S4. Sampling and population information for two related outgroup species
Species	Sample	Altitude (m)	Number of samples(NGS)	π x 10^4	Fis
C.lichiangense	LJ01-08	3020	8	4.36	0.53
C. bardolphianum	WB01-08	3781	8	2.1	-0.08

## Sheet: Table S5
Table S5. BA3 result - gene flow between sampling sites
	To:ylxs	zz	nr	hb1	hb2	hb3	hb4	hb5
From: ylxs	0.8206(0.0448)	0.0253(0.0236)	0.0259(0.0240)	0.0257(0.0237)	0.0253(0.0237)	0.0260(0.0240)	0.0258(0.0240)	0.0254(0.0236)
zz	0.0240(0.0219)	0.8341(0.0431)	0.0236(0.0220)	0.0237(0.0219)	0.0236(0.0219)	0.0235(0.0220)	0.0241(0.0224)	0.0234(0.0217)
nr	0.0222(0.0208)	0.0222(0.0210)	0.8441(0.0414)	0.0226(0.0212)	0.0223(0.0209)	0.0219(0.0202)	0.0227(0.0212)	0.0221(0.0207)
hb1	0.0224(0.0208)	0.0220(0.0208)	0.0217(0.0204)	0.8236(0.0414)	0.0220(0.0206)	0.0223(0.0208)	0.0225(0.0209)	0.0434(0.0282)
hb2	0.0237(0.0219)	0.0237(0.0221)	0.0238(0.0223)	0.0238(0.0225)	0.8329(0.0426)	0.0239(0.0222)	0.0242(0.0226)	0.0239(0.0224)
hb3	0.0206(0.0191)	0.0205(0.0192)	0.0209(0.0195)	0.0210(0.0197)	0.0209(0.0195)	0.8204(0.0430)	0.0207(0.0196)	0.0549(0.0336)
hb4	0.0224(0.0209)	0.0226(0.0209)	0.0219(0.0205)	0.0221(0.0207)	0.0221(0.0209)	0.0224(0.0211)	0.8124(0.0510)	0.0541(0.0432)
hb5	0.0234(0.0222)	0.0240(0.0221)	0.0235(0.0220)	0.0237(0.0223)	0.0242(0.0223)	0.0240(0.0221)	0.0471(0.0301)	0.8100(0.0423)

## Sheet: Table S6
Table S6. Migration models as calculated using OptM
m	Runs	Mean (Lm)	Sd (Lm)	Min (Lm)	Max (Lm)	L'(m)	SdL' (m)	MinL' (m)	MaxL' (m)	L'' (m)	SdL'' (m)	MinL'' (m)	MaxL'' (m)	Delta (m)	Mean (f)	Sd (f)
0	120	159.15	23.1835	91.8799	198.008	NA	NA	NA	NA	NA	NA	NA	NA	NA	NA	NA
1	10	203.14	13.0708	180.054	217.499	43.9903	10.1126	33.8777	54.1029	21.47	7.52876	13.9413	28.9988	1.64259	0.994367	0.00125469
2	10	225.661	10.487	205.194	237.836	22.5203	2.58384	19.9365	25.1041	12.8804	2.31174	10.5687	15.1921	1.22823	0.995855	0.000889981
3	10	235.301	5.59141	223.15	242.648	9.6399	4.89559	4.74431	14.5355	4.462	1.52822	2.93378	5.99022	0.79801	0.996842	0.000853803
4	10	240.478	8.95878	225.499	250.689	5.1779	3.36737	1.81053	8.54527	2.8261	0.105002	2.7211	2.9311	0.315456	0.997954	0.00104865
5	10	248.482	5.48641	235.725	253.458	8.004	3.47237	4.53163	11.4764	9.2016	1.75706	7.44454	10.9587	1.67716	0.998623	0.000600777
6	10	247.285	7.20172	236.042	254.328	-1.1976	1.71531	-2.91291	0.517711	1.2763	1.14354	0.132763	2.41984	0.177222	0.998648	0.000580027
7	10	247.364	10.0606	223.246	257.448	0.0787	2.85885	-2.78015	2.93755	5.2595	0.991882	4.26762	6.25138	0.522784	0.998325	0.000421583
8	10	252.702	6.20984	236.335	257.193	5.3382	3.85073	1.48747	9.18893	4.5494	2.09449	2.45491	6.64389	0.732612	0.99856	0.000739924
9	10	253.491	4.4536	246.3	259.056	0.7888	1.75624	-0.967442	2.54504	6.3572	5.78608	0.571123	12.1433	1.42743	0.998782	0.00042717
10	10	247.922	11.9959	218.574	258.498	-5.5684	7.54232	-13.1107	1.97392	NA	NA	NA	NA	NA	0.998412	0.00157455
